# Supplementary material for: HLA-A alleles including HLA-A29 affect the composition of the gut microbiome: a potential clue to the pathogenesis of birdshot retinochoroidopathy
Source: Sci Rep. 2020 Oct 19;10:17636. doi: 10.1038/s41598-020-74751-0 (PMC7572371; doi:10.1038/s41598-020-74751-0)
Supplement: Supplementary file 1 — Supplementary file1 [file 41598_2020_74751_MOESM1_ESM.xlsx]

## Sheet: Title Page
HLA-A alleles including HLA-A29 affect the composition of the gut microbiome: a potential clue to the pathogenesis of birdshot retinochoroidopathy.
Peter R. Sternes
Tammy M. Martin
Michael Paley
Sarah Diamond
Mark J. Asquith
Matthew A. Brown
James T. Rosenbaum

## Sheet: Supplementary Table 1
#Portland dataset (FDR<0.25)
feature	value	coef	stderr	pval	qval	site
k__Bacteria.p__Firmicutes.c__Bacilli.o__Turicibacterales.f__Turicibacteraceae.g__Turicibacter.s__	A29 Pos	0.00053811	0.000142347	0.00029023	0.0812644	cecum
k__Bacteria.p__Proteobacteria.c__Deltaproteobacteria.o__Desulfovibrionales.f__Desulfovibrionaceae.g__Desulfovibrio.s__	A29 Pos	0.00145322	0.000427147	0.00102607	0.105172	ileum
k__Bacteria.p__Firmicutes.c__Clostridia.o__Clostridiales.f__Veillonellaceae.g__Megasphaera.s__	A29 Pos	0.00548489	0.00168204	0.00160566	0.131664	ileum
k__Bacteria.p__Firmicutes.c__Clostridia.o__Clostridiales.f__Veillonellaceae.g__Megasphaera.s__	A29 Pos	0.00500367	0.00149368	0.00120725	0.169015	cecum
k__Bacteria.p__Actinobacteria.c__Actinobacteria.o__Actinomycetales.f__Actinomycetaceae.g__Varibaculum.s__	A29 Pos	0.000176451	5.25929e-05	0.00121545	0.188395	right colon
k__Bacteria.p__Firmicutes.c__Bacilli.o__Turicibacterales.f__Turicibacteraceae.g__Turicibacter.s__	A29 Pos	0.000702659	0.000222886	0.00227881	0.201837	right colon
k__Bacteria.p__Firmicutes.c__Clostridia.o__Clostridiales.f__Lachnospiraceae.g__Blautia.s__producta	A29 Pos	0.00222852	0.000697707	0.00200738	0.201837	right colon
k__Bacteria.p__Firmicutes.c__Clostridia.o__Clostridiales.f__Veillonellaceae.g__Megasphaera.s__	A29 Pos	0.00630463	0.0020963	0.00351959	0.218214	right colon
#HMP dataset (FDR<0.25)
feature	value	coef	stderr	pval	qval
k__Bacteria.p__Firmicutes.c__Clostridia.o__Clostridiales.f__Peptostreptococcaceae.g__Peptostreptococcaceae_noname.s__Clostridium_difficile	A29 Pos	2.33553e-06	4.74347e-07	1.58845e-06	0.00072308
k__Bacteria.p__Actinobacteria.c__Actinobacteria.o__Actinomycetales.f__Actinomycetaceae.g__Actinomyces.s__Actinomyces_sp_oral_taxon_448	A29 Pos	0.000432943	0.000122885	0.000511167	0.0554009
k__Bacteria.p__Actinobacteria.c__Actinobacteria.o__Actinomycetales.f__Corynebacteriaceae.g__Corynebacterium.s__Corynebacterium_matruchotii	A29 Pos	0.00157908	0.000452669	0.000578741	0.0554009
k__Bacteria.p__Actinobacteria.c__Actinobacteria.o__Actinomycetales.f__Micrococcaceae.g__Rothia.s__Rothia_dentocariosa	A29 Pos	0.000714401	0.000206226	0.000630646	0.0554009
k__Bacteria.p__Bacteroidetes.c__Bacteroidia.o__Bacteroidales.f__Porphyromonadaceae.g__Porphyromonas.s__Porphyromonas_sp_oral_taxon_278	A29 Pos	0.000336823	9.56026e-05	0.000511167	0.0554009
k__Bacteria.p__Bacteroidetes.c__Flavobacteriia.o__Flavobacteriales.f__Flavobacteriaceae.g__Capnocytophaga.s__Capnocytophaga_gingivalis	A29 Pos	0.000170405	4.8673e-05	0.000553289	0.0554009
k__Bacteria.p__Bacteroidetes.c__Flavobacteriia.o__Flavobacteriales.f__Flavobacteriaceae.g__Capnocytophaga.s__Capnocytophaga_granulosa	A29 Pos	6.30288e-05	1.79125e-05	0.000519379	0.0554009
k__Bacteria.p__Firmicutes.c__Bacilli.o__Lactobacillales.f__Lactobacillaceae.g__Lactobacillus.s__Lactobacillus_acidophilus	A29 Pos	2.31706e-06	6.45595e-07	0.000402954	0.0554009
k__Bacteria.p__Firmicutes.c__Bacilli.o__Lactobacillales.f__Leuconostocaceae.g__Leuconostoc.s__Leuconostoc_lactis	A29 Pos	1.06323e-06	3.02975e-07	0.000537131	0.0554009
k__Bacteria.p__Firmicutes.c__Bacilli.o__Lactobacillales.f__Leuconostocaceae.g__Leuconostoc.s__Leuconostoc_unclassified	A29 Pos	1.61018e-06	4.5883e-07	0.000537131	0.0554009
k__Bacteria.p__Firmicutes.c__Bacilli.o__Lactobacillales.f__Streptococcaceae.g__Streptococcus.s__Streptococcus_mutans	A29 Pos	5.71038e-05	1.62228e-05	0.000517021	0.0554009
k__Bacteria.p__Firmicutes.c__Bacilli.o__Lactobacillales.f__Streptococcaceae.g__Streptococcus.s__Streptococcus_oligofermentans	A29 Pos	8.10403e-06	2.33266e-06	0.000608719	0.0554009
k__Bacteria.p__Firmicutes.c__Clostridia.o__Clostridiales.f__Lachnospiraceae.g__Lachnoanaerobaculum.s__Lachnoanaerobaculum_saburreum	A29 Pos	1.11586e-05	3.16721e-06	0.000511167	0.0554009
k__Bacteria.p__Firmicutes.c__Clostridia.o__Clostridiales.f__Lachnospiraceae.g__Lachnospiraceae_noname.s__Lachnospiraceae_oral_taxon_107	A29 Pos	4.10937e-06	1.16639e-06	0.000511167	0.0554009
k__Bacteria.p__Firmicutes.c__Negativicutes.o__Selenomonadales.f__Veillonellaceae.g__Selenomonas.s__Selenomonas_noxia	A29 Pos	2.46083e-05	6.99589e-06	0.000521548	0.0554009
k__Bacteria.p__Fusobacteria.c__Fusobacteriia.o__Fusobacteriales.f__Fusobacteriaceae.g__Fusobacterium.s__Fusobacterium_nucleatum	A29 Pos	0.000117181	3.37936e-05	0.000623121	0.0554009
k__Bacteria.p__Fusobacteria.c__Fusobacteriia.o__Fusobacteriales.f__Leptotrichiaceae.g__Leptotrichia.s__Leptotrichia_buccalis	A29 Pos	7.00851e-05	1.98927e-05	0.000511167	0.0554009
k__Bacteria.p__Fusobacteria.c__Fusobacteriia.o__Fusobacteriales.f__Leptotrichiaceae.g__Leptotrichia.s__Leptotrichia_hofstadii	A29 Pos	1.00058e-05	2.84001e-06	0.000511167	0.0554009
k__Bacteria.p__Fusobacteria.c__Fusobacteriia.o__Fusobacteriales.f__Leptotrichiaceae.g__Leptotrichia.s__Leptotrichia_shahii	A29 Pos	1.14241e-06	3.24257e-07	0.000511167	0.0554009
k__Bacteria.p__Fusobacteria.c__Fusobacteriia.o__Fusobacteriales.f__Leptotrichiaceae.g__Leptotrichia.s__Leptotrichia_unclassified	A29 Pos	0.000433926	0.000123244	0.000515388	0.0554009
k__Bacteria.p__Fusobacteria.c__Fusobacteriia.o__Fusobacteriales.f__Leptotrichiaceae.g__Leptotrichia.s__Leptotrichia_wadei	A29 Pos	6.53823e-05	1.86079e-05	0.000528808	0.0554009
k__Bacteria.p__Proteobacteria.c__Betaproteobacteria.o__Neisseriales.f__Neisseriaceae.g__Kingella.s__Kingella_oralis	A29 Pos	0.000237625	6.76474e-05	0.000530649	0.0554009
k__Bacteria.p__Proteobacteria.c__Betaproteobacteria.o__Neisseriales.f__Neisseriaceae.g__Neisseria.s__Neisseria_elongata	A29 Pos	0.000135104	3.88223e-05	0.000596126	0.0554009
k__Bacteria.p__Proteobacteria.c__Epsilonproteobacteria.o__Campylobacterales.f__Campylobacteraceae.g__Campylobacter.s__Campylobacter_showae	A29 Pos	3.66118e-05	1.04334e-05	0.000537558	0.0554009
k__Bacteria.p__Proteobacteria.c__Gammaproteobacteria.o__Pasteurellales.f__Pasteurellaceae.g__Aggregatibacter.s__Aggregatibacter_unclassified	A29 Pos	4.02942e-05	1.14936e-05	0.000543919	0.0554009
k__Bacteria.p__Actinobacteria.c__Actinobacteria.o__Actinomycetales.f__Actinomycetaceae.g__Actinomyces.s__Actinomyces_viscosus	A29 Pos	8.98769e-05	2.61594e-05	0.000697165	0.0586926
k__Bacteria.p__Proteobacteria.c__Gammaproteobacteria.o__Pasteurellales.f__Pasteurellaceae.g__Haemophilus.s__Haemophilus_pittmaniae	A29 Pos	0.000103954	3.02536e-05	0.000696296	0.0586926
k__Bacteria.p__Bacteroidetes.c__Flavobacteriia.o__Flavobacteriales.f__Flavobacteriaceae.g__Capnocytophaga.s__Capnocytophaga_unclassified	A29 Pos	0.000348155	0.000102136	0.000766318	0.0631978
k__Bacteria.p__Firmicutes.c__Bacilli.o__Lactobacillales.f__Streptococcaceae.g__Streptococcus.s__Streptococcus_cristatus	A29 Pos	3.98496e-05	1.17929e-05	0.00084955	0.0672817
k__Bacteria.p__Actinobacteria.c__Actinobacteria.o__Coriobacteriales.f__Coriobacteriaceae.g__Cryptobacterium.s__Cryptobacterium_curtum	A29 Pos	3.03451e-07	9.17718e-08	0.00109037	0.0775468
k__Bacteria.p__Firmicutes.c__Bacilli.o__Lactobacillales.f__Streptococcaceae.g__Streptococcus.s__Streptococcus_tigurinus	A29 Pos	2.76603e-05	8.37195e-06	0.00110031	0.0775468
k__Bacteria.p__Proteobacteria.c__Betaproteobacteria.o__Neisseriales.f__Neisseriaceae.g__Neisseria.s__Neisseria_meningitidis	A29 Pos	1.06165e-05	3.24937e-06	0.00124618	0.081223
k__Bacteria.p__Actinobacteria.c__Actinobacteria.o__Coriobacteriales.f__Coriobacteriaceae.g__Eggerthella.s__Eggerthella_sp_1_3_56FAA	A29 Pos	3.18558e-05	9.85204e-06	0.00139645	0.0816212
k__Bacteria.p__Bacteroidetes.c__Bacteroidia.o__Bacteroidales.f__Bacteroidaceae.g__Bacteroides.s__Bacteroides_clarus	A29 Pos	0.00275046	0.000850831	0.00139993	0.0816212
k__Bacteria.p__Bacteroidetes.c__Bacteroidia.o__Bacteroidales.f__Prevotellaceae.g__Prevotella.s__Prevotella_buccae	A29 Pos	0.00012361	3.79757e-05	0.00129886	0.0816212
k__Bacteria.p__Bacteroidetes.c__Bacteroidia.o__Bacteroidales.f__Prevotellaceae.g__Prevotella.s__Prevotella_disiens	A29 Pos	0.000346545	0.00010689	0.00135655	0.0816212
k__Bacteria.p__Firmicutes.c__Bacilli.o__Lactobacillales.f__Enterococcaceae.g__Enterococcus.s__Enterococcus_gallinarum	A29 Pos	1.08589e-06	3.36218e-07	0.00141388	0.0816212
k__Bacteria.p__Firmicutes.c__Bacilli.o__Lactobacillales.f__Streptococcaceae.g__Streptococcus.s__Streptococcus_infantarius	A29 Pos	3.82242e-06	1.18352e-06	0.00141388	0.0816212
k__Bacteria.p__Firmicutes.c__Clostridia.o__Clostridiales.f__Clostridiales_Family_XI_Incertae_Sedis.g__Anaerococcus.s__Anaerococcus_prevotii	A29 Pos	4.67259e-07	1.44509e-07	0.00139645	0.0816212
k__Bacteria.p__Fusobacteria.c__Fusobacteriia.o__Fusobacteriales.f__Fusobacteriaceae.g__Fusobacterium.s__Fusobacterium_varium	A29 Pos	8.1977e-06	2.51851e-06	0.00129886	0.0816212
k__Bacteria.p__Actinobacteria.c__Actinobacteria.o__Actinomycetales.f__Actinomycetaceae.g__Actinomyces.s__Actinomyces_oris	A29 Pos	4.06732e-05	1.2615e-05	0.00144022	0.081971
k__Bacteria.p__Actinobacteria.c__Actinobacteria.o__Actinomycetales.f__Micrococcaceae.g__Rothia.s__Rothia_mucilaginosa	A29 Pos	9.72817e-05	3.10438e-05	0.00194292	0.100005
k__Bacteria.p__Proteobacteria.c__Betaproteobacteria.o__Neisseriales.f__Neisseriaceae.g__Eikenella.s__Eikenella_corrodens	A29 Pos	2.14181e-05	6.83893e-06	0.00195505	0.100005
k__Bacteria.p__Firmicutes.c__Clostridia.o__Clostridiales.f__Lachnospiraceae.g__Lachnospiraceae_noname.s__Lachnospiraceae_bacterium_2_1_46FAA	A29 Pos	0.00019293	6.2238e-05	0.00216915	0.105609
k__Bacteria.p__Proteobacteria.c__Gammaproteobacteria.o__Cardiobacteriales.f__Cardiobacteriaceae.g__Cardiobacterium.s__Cardiobacterium_hominis	A29 Pos	1.90299e-05	6.27377e-06	0.00268748	0.121738
k__Bacteria.p__Bacteroidetes.c__Bacteroidia.o__Bacteroidales.f__Bacteroidaceae.g__Bacteroides.s__Bacteroides_fragilis	A29 Pos	0.02131	0.0071726	0.00327222	0.13223
k__Bacteria.p__Firmicutes.c__Bacilli.o__Lactobacillales.f__Enterococcaceae.g__Enterococcus.s__Enterococcus_faecium	A29 Pos	0.000172349	5.83908e-05	0.00347679	0.138656
k__Bacteria.p__Proteobacteria.c__Epsilonproteobacteria.o__Campylobacterales.f__Campylobacteraceae.g__Campylobacter.s__Campylobacter_hominis	A29 Pos	0.00016221	5.54555e-05	0.00377685	0.146752
k__Bacteria.p__Firmicutes.c__Bacilli.o__Lactobacillales.f__Enterococcaceae.g__Enterococcus.s__Enterococcus_faecalis	A29 Pos	0.000112744	3.93175e-05	0.00450814	0.165313
k__Bacteria.p__Bacteroidetes.c__Bacteroidia.o__Bacteroidales.f__Prevotellaceae.g__Prevotella.s__Prevotella_stercorea	A29 Pos	0.0162846	0.00582447	0.00559822	0.18543
k__Bacteria.p__Bacteroidetes.c__Bacteroidia.o__Bacteroidales.f__Bacteroidaceae.g__Bacteroides.s__Bacteroides_dorei	A29 Pos	0.0348183	0.01266	0.00641242	0.202442
k__Bacteria.p__Bacteroidetes.c__Bacteroidia.o__Bacteroidales.f__Porphyromonadaceae.g__Porphyromonas.s__Porphyromonas_somerae	A29 Pos	0.000156987	5.77479e-05	0.00704074	0.213922
k__Bacteria.p__Proteobacteria.c__Epsilonproteobacteria.o__Campylobacterales.f__Helicobacteraceae.g__Helicobacter.s__Helicobacter_pylori	A29 Pos	5.08291e-06	1.87368e-06	0.00715909	0.215895
k__Bacteria.p__Firmicutes.c__Erysipelotrichia.o__Erysipelotrichales.f__Erysipelotrichaceae.g__Erysipelotrichaceae_noname.s__Erysipelotrichaceae_bacterium_21_3	A29 Pos	6.07712e-05	2.28904e-05	0.00846906	0.243135

## Sheet: Supplementary Table 2
#HMP dataset (FDR<0.25)
feature	superpathway	value	coef	stderr	pval	qval
PWY-6682 Dehydrophos biosynthesis	Biosynthesis → Secondary Metabolite Biosynthesis → Antibiotic Biosynthesis	A29 Pos	4.94129e-08	1.40252e-08	0.000511167	0.0314657
PWY-6558 Heparan sulfate biosynthesis (late stages)	Biosynthesis → Carbohydrate Biosynthesis → Polysaccharide Biosynthesis → Glycosaminoglycan Biosynthesis	A29 Pos	3.43987e-09	1.06309e-09	0.00138568	0.0695506
PWY-6071 Superpathway of phenylethylamine degradation	Degradation/Utilization/Assimilation → Aromatic Compound Degradation → Phenolic Compound Degradation	A29 Pos	5.59596e-06	2.07438e-06	0.00748264	0.196404
PWY1G-0 Mycothiol biosynthesis	Biosynthesis → Cofactor, Prosthetic Group, Electron Carrier, and Vitamin Biosynthesis → Reductant Biosynthesis	A29 Pos	9.00062e-06	3.40979e-06	0.00884791	0.211475
PWY0-321 Phenylacetate degradation I (aerobic)	Degradation/Utilization/Assimilation → Aromatic Compound Degradation → Phenolic Compound Degradation → Phenylacetate Degradation	A29 Pos	5.8824e-06	2.2802e-06	0.0104877	0.235181

## Sheet: Supplementary Table 3
#HMP dataset (FDR<0.25)
feature	value	coef	stderr	pval	qval
k__Bacteria.p__Firmicutes.c__Bacilli.o__Lactobacillales.f__Leuconostocaceae.g__Weissella.s__Weissella_unclassified	A26 Pos	2.8904e-06	6.10954e-07	3.83287e-06	0.00140806
k__Bacteria.p__Proteobacteria.c__Gammaproteobacteria.o__Enterobacteriales.f__Enterobacteriaceae.g__Enterobacteriaceae_noname.s__Enterobacteriaceae_bacterium_9_2_54FAA	A26 Pos	7.93741e-06	1.67505e-06	3.70282e-06	0.00140806
k__Bacteria.p__Actinobacteria.c__Actinobacteria.o__Bifidobacteriales.f__Bifidobacteriaceae.g__Bifidobacterium.s__Bifidobacterium_animalis	A26 Pos	5.76556e-05	1.22771e-05	4.48076e-06	0.0014489
k__Bacteria.p__Bacteroidetes.c__Bacteroidetes_noname.o__Bacteroidetes_noname.f__Bacteroidetes_noname.g__Bacteroidetes_noname.s__Bacteroidetes_bacterium_oral_taxon_272	A26 Pos	3.28566e-06	7.10478e-07	6.16241e-06	0.0014489
k__Bacteria.p__Bacteroidetes.c__Bacteroidia.o__Bacteroidales.f__Prevotellaceae.g__Prevotella.s__Prevotella_oralis	A26 Pos	2.58041e-07	5.57977e-08	6.16241e-06	0.0014489
k__Bacteria.p__Spirochaetes.c__Spirochaetia.o__Spirochaetales.f__Brachyspiraceae.g__Brachyspira.s__Brachyspira_unclassified	A26 Pos	1.24614e-05	2.68679e-06	5.80592e-06	0.0014489
k__Bacteria.p__Firmicutes.c__Bacilli.o__Lactobacillales.f__Lactobacillaceae.g__Lactobacillus.s__Lactobacillus_ruminis	A26 Pos	0.000656318	0.000147913	1.39405e-05	0.00281669
k__Bacteria.p__Firmicutes.c__Bacilli.o__Bacillales.f__Bacillales_noname.g__Gemella.s__Gemella_unclassified	A68 Pos	2.63964e-06	6.1937e-07	2.9235e-05	0.00843848
k__Bacteria.p__Proteobacteria.c__Betaproteobacteria.o__Burkholderiales.f__Burkholderiales_noname.g__Burkholderiales_noname.s__Burkholderiales_bacterium_1_1_47	A26 Pos	0.00281633	0.000683959	5.28112e-05	0.0101624
k__Bacteria.p__Firmicutes.c__Bacilli.o__Lactobacillales.f__Lactobacillaceae.g__Lactobacillus.s__Lactobacillus_jensenii	A68 Pos	5.08824e-05	1.42066e-05	0.000413961	0.0760371
k__Bacteria.p__Actinobacteria.c__Actinobacteria.o__Coriobacteriales.f__Coriobacteriaceae.g__Eggerthella.s__Eggerthella_sp_1_3_56FAA	A68 Pos	3.28422e-05	9.75312e-06	0.000884926	0.104519
k__Bacteria.p__Bacteroidetes.c__Bacteroidia.o__Bacteroidales.f__Prevotellaceae.g__Prevotella.s__Prevotella_disiens	A68 Pos	0.000354266	0.000105859	0.000950664	0.104519
k__Bacteria.p__Firmicutes.c__Bacilli.o__Lactobacillales.f__Lactobacillaceae.g__Lactobacillus.s__Lactobacillus_mucosae	A68 Pos	7.12419e-08	2.08412e-08	0.000741075	0.104519
k__Bacteria.p__Firmicutes.c__Clostridia.o__Clostridiales.f__Clostridiales_Family_XI_Incertae_Sedis.g__Anaerococcus.s__Anaerococcus_lactolyticus	A68 Pos	5.31026e-06	1.60702e-06	0.00109845	0.104519
k__Bacteria.p__Firmicutes.c__Clostridia.o__Clostridiales.f__Clostridiales_Family_XI_Incertae_Sedis.g__Anaerococcus.s__Anaerococcus_prevotii	A68 Pos	4.81727e-07	1.43058e-07	0.000884926	0.104519
k__Bacteria.p__Firmicutes.c__Clostridia.o__Clostridiales.f__Clostridiales_Family_XI_Incertae_Sedis.g__Peptoniphilus.s__Peptoniphilus_duerdenii	A68 Pos	5.2711e-07	1.59517e-07	0.00109845	0.104519
k__Bacteria.p__Firmicutes.c__Erysipelotrichia.o__Erysipelotrichales.f__Erysipelotrichaceae.g__Erysipelotrichaceae_noname.s__Erysipelotrichaceae_bacterium_2_2_44A	A68 Pos	4.28824e-05	1.2668e-05	0.000832114	0.104519
k__Bacteria.p__Proteobacteria.c__Alphaproteobacteria.o__Sphingomonadales.f__Sphingomonadaceae.g__Sphingomonas.s__Sphingomonas_echinoides	A68 Pos	2.07393e-06	6.27622e-07	0.00109845	0.104519
k__Bacteria.p__Proteobacteria.c__Epsilonproteobacteria.o__Campylobacterales.f__Campylobacteraceae.g__Campylobacter.s__Campylobacter_hominis	A68 Pos	0.000185861	5.46642e-05	0.00078994	0.104519
k__Bacteria.p__Firmicutes.c__Bacilli.o__Lactobacillales.f__Lactobacillaceae.g__Lactobacillus.s__Lactobacillus_iners	A68 Pos	4.13069e-05	1.2754e-05	0.00137179	0.117945
k__Bacteria.p__Proteobacteria.c__Gammaproteobacteria.o__Enterobacteriales.f__Enterobacteriaceae.g__Proteus.s__Proteus_mirabilis	A68 Pos	2.68262e-05	8.25658e-06	0.00132492	0.117945
k__Bacteria.p__Firmicutes.c__Clostridia.o__Clostridiales.f__Ruminococcaceae.g__Subdoligranulum.s__Subdoligranulum_variabile	A68 Pos	1.63323e-05	5.07251e-06	0.00146173	0.123059
k__Bacteria.p__Firmicutes.c__Clostridia.o__Clostridiales.f__Clostridiaceae.g__Clostridium.s__Clostridium_hathewayi	A68 Pos	0.000268234	8.38443e-05	0.00156544	0.126519
k__Bacteria.p__Firmicutes.c__Clostridia.o__Clostridiales.f__Lachnospiraceae.g__Coprococcus.s__Coprococcus_eutactus	A68 Pos	0.00390597	0.00123562	0.00177557	0.137982
k__Bacteria.p__Firmicutes.c__Bacilli.o__Lactobacillales.f__Lactobacillaceae.g__Lactobacillus.s__Lactobacillus_fermentum	A26 Pos	3.93127e-06	1.23748e-06	0.00168593	0.155265
k__Bacteria.p__Firmicutes.c__Clostridia.o__Clostridiales.f__Peptostreptococcaceae.g__Peptostreptococcus.s__Peptostreptococcus_anaerobius	A68 Pos	6.95917e-06	2.26606e-06	0.00238101	0.159826
k__Bacteria.p__Firmicutes.c__Clostridia.o__Clostridiales.f__Ruminococcaceae.g__Anaerotruncus.s__Anaerotruncus_colihominis	A68 Pos	0.000576771	0.000187835	0.00238417	0.159826
k__Bacteria.p__Proteobacteria.c__Gammaproteobacteria.o__Enterobacteriales.f__Enterobacteriaceae.g__Enterobacter.s__Enterobacter_cloacae	A68 Pos	0.000348465	0.000113788	0.00244799	0.159826
k__Bacteria.p__Firmicutes.c__Bacilli.o__Lactobacillales.f__Carnobacteriaceae.g__Granulicatella.s__Granulicatella_elegans	A68 Pos	8.90983e-06	2.97614e-06	0.00304633	0.173766
k__Bacteria.p__Proteobacteria.c__Epsilonproteobacteria.o__Campylobacterales.f__Helicobacteraceae.g__Helicobacter.s__Helicobacter_pylori	A68 Pos	5.48018e-06	1.85293e-06	0.00341299	0.183892
k__Bacteria.p__Firmicutes.c__Clostridia.o__Clostridiales.f__Eubacteriaceae.g__Anaerofustis.s__Anaerofustis_stercorihominis	A68 Pos	1.65193e-05	5.62092e-06	0.00361784	0.189866
k__Bacteria.p__Firmicutes.c__Erysipelotrichia.o__Erysipelotrichales.f__Erysipelotrichaceae.g__Erysipelotrichaceae_noname.s__Erysipelotrichaceae_bacterium_6_1_45	A26 Pos	0.000205054	6.82112e-05	0.00292913	0.190913
k__Bacteria.p__Bacteroidetes.c__Bacteroidia.o__Bacteroidales.f__Prevotellaceae.g__Prevotella.s__Prevotella_buccalis	A68 Pos	1.95209e-05	6.7574e-06	0.00422361	0.200795
k__Bacteria.p__Bacteroidetes.c__Bacteroidia.o__Bacteroidales.f__Porphyromonadaceae.g__Porphyromonas.s__Porphyromonas_somerae	A68 Pos	0.00016277	5.71869e-05	0.00480928	0.214422
k__Bacteria.p__Firmicutes.c__Erysipelotrichia.o__Erysipelotrichales.f__Erysipelotrichaceae.g__Solobacterium.s__Solobacterium_moorei	A24 Pos	0.000138173	4.49019e-05	0.00233406	0.221425
k__Bacteria.p__Firmicutes.c__Bacilli.o__Lactobacillales.f__Lactobacillaceae.g__Lactobacillus.s__Lactobacillus_crispatus	A68 Pos	7.29004e-05	2.61554e-05	0.0057455	0.234521
k__Bacteria.p__Bacteroidetes.c__Bacteroidia.o__Bacteroidales.f__Porphyromonadaceae.g__Odoribacter.s__Odoribacter_unclassified	A24 Pos	0.000109446	3.64132e-05	0.00293364	0.241935
